# Supplementary material for: A Study of Antibiotic Tolerance to Levofloxacin and Rifampin in Staphylococcus aureus Isolates Causing Prosthetic Joint Infections: Clinical Relevance and Treatment Challenges
Source: Antibiotics (Basel). 2025 Dec 20;15(1):10. doi: 10.3390/antibiotics15010010 (PMC12837759; doi:10.3390/antibiotics15010010)
Supplement: Supplementary file 1 [file antibiotics-15-00010-s001.zip]

Archive with 1 entries (1 files):
- antibiotics-3987815-supplementary.pdf
